# Supplementary material for: A Bayesian inference method to estimate transmission trees with multiple introductions; applied to SARS-CoV-2 in Dutch mink farms
Source: PLoS Comput Biol. 2023 Nov 27;19(11):e1010928. doi: 10.1371/journal.pcbi.1010928 (PMC10703282; doi:10.1371/journal.pcbi.1010928)
Supplement: S1 Data — (XLSX) [file pcbi.1010928.s003.xlsx]

## Sheet: Sheet 1
results
Sequence name	Lineage	Conflict	Ambiguity score	Scorpio call	Scorpio support	Scorpio conflict	Note	pangolin version	pangolin-data version
hCov-19/mink/Netherlands/NB-EMC-46-3_2/02-09-2020	AG.1	0.0					Usher placements: AG.1(1/1)	4.1.3	v1.17
hCov-19/mink/Netherlands/NB-EMC-11-1/07-06-2020	B.1	0.0					Usher placements: B.1(1/1)	4.1.3	v1.17
hCov-19/mink/Netherlands/NB-EMC-11-19/07-06-2020	B.1	0.0					Usher placements: B.1(1/1)	4.1.3	v1.17
hCov-19/mink/Netherlands/NB-EMC-11-2/07-06-2020	B.1	0.0					Usher placements: B.1(1/1)	4.1.3	v1.17
hCov-19/mink/Netherlands/NB-EMC-11-3/07-06-2020	B.1	0.0					Usher placements: B.1(1/1)	4.1.3	v1.17
hCov-19/Netherlands/NB-EMC-278/2020	B.1	0.0					Usher placements: B.1(1/1)	4.1.3	v1.17
SP2020-03283-001	B.1.177	0.0					Usher placements: B.1.177(1/1)	4.1.3	v1.17
hCov-19/mink/Netherlands/NB-EMC-14-21/14-06-2020	B.1.22	0.0					Usher placements: B.1.22(1/1)	4.1.3	v1.17
hCov-19/mink/Netherlands/NB-EMC-14-25/14-06-2020	B.1.22	0.0					Usher placements: B.1.22(1/1)	4.1.3	v1.17
hCov-19/mink/Netherlands/NB-EMC-14-3/14-06-2020	B.1.22	0.0					Usher placements: B.1.22(2/2)	4.1.3	v1.17
hCov-19/mink/Netherlands/NB-EMC-14-37/14-06-2020	B.1.22	0.0					Usher placements: B.1.22(1/1)	4.1.3	v1.17
hCov-19/mink/Netherlands/NB-EMC-14-41/14-06-2020	B.1.22	0.0					Usher placements: B.1.22(1/1)	4.1.3	v1.17
hCov-19/mink/Netherlands/NB-EMC-17-10/02-07-2020	B.1.22	0.0					Usher placements: B.1.22(1/1)	4.1.3	v1.17
hCov-19/mink/Netherlands/NB-EMC-17-3/02-07-2020	B.1.22	0.0					Usher placements: B.1.22(1/1)	4.1.3	v1.17
hCov-19/mink/Netherlands/NB-EMC-22-1/12-07-2020	B.1.22	0.0					Usher placements: B.1.22(1/1)	4.1.3	v1.17
hCov-19/mink/Netherlands/NB-EMC-23-1/26-08-2020	B.1.22	0.0					Usher placements: B.1.22(1/1)	4.1.3	v1.17
hCov-19/mink/Netherlands/NB-EMC-23-2/26-08-2020	B.1.22	0.0					Usher placements: B.1.22(1/1)	4.1.3	v1.17
hCov-19/mink/Netherlands/NB-EMC-23-3/26-08-2020	B.1.22	0.0					Usher placements: B.1.22(1/1)	4.1.3	v1.17
hCov-19/mink/Netherlands/NB-EMC-23-4/26-08-2020	B.1.22	0.0					Usher placements: B.1.22(1/1)	4.1.3	v1.17
hCov-19/mink/Netherlands/NB-EMC-23-5/26-08-2020	B.1.22	0.0					Usher placements: B.1.22(1/1)	4.1.3	v1.17
hCov-19/mink/Netherlands/NB-EMC-23-6/26-08-2020	B.1.22	0.0					Usher placements: B.1.22(1/1)	4.1.3	v1.17
hCov-19/mink/Netherlands/NB-EMC-23-7/26-08-2020	B.1.22	0.0					Usher placements: B.1.22(1/1)	4.1.3	v1.17
hCov-19/mink/Netherlands/NB-EMC-26-1/29-07-2020	B.1.22	0.0					Usher placements: B.1.22(1/1)	4.1.3	v1.17
hCov-19/mink/Netherlands/NB-EMC-26-2/29-07-2020	B.1.22	0.0					Usher placements: B.1.22(1/1)	4.1.3	v1.17
hCov-19/mink/Netherlands/NB-EMC-26-5/29-07-2020	B.1.22	0.0					Usher placements: B.1.22(1/1)	4.1.3	v1.17
hCov-19/mink/Netherlands/NB-EMC-29-1/12-08-2020	B.1.22	0.0					Usher placements: B.1.22(1/1)	4.1.3	v1.17
hCov-19/mink/Netherlands/NB-EMC-29-10/12-08-2020	B.1.22	0.0					Usher placements: B.1.22(1/1)	4.1.3	v1.17
hCov-19/mink/Netherlands/NB-EMC-29-15/12-08-2020	B.1.22	0.0					Usher placements: B.1.22(1/1)	4.1.3	v1.17
hCov-19/mink/Netherlands/NB-EMC-29-20/12-08-2020	B.1.22	0.0					Usher placements: B.1.22(1/1)	4.1.3	v1.17
hCov-19/mink/Netherlands/NB-EMC-31-18/15-08-2020	B.1.22	0.0					Usher placements: B.1.22(1/1)	4.1.3	v1.17
hCov-19/mink/Netherlands/NB-EMC-31-6/15-08-2020	B.1.22	0.0					Usher placements: B.1.22(1/1)	4.1.3	v1.17
hCov-19/mink/Netherlands/NB-EMC-32-18/15-08-2020	B.1.22	0.0					Usher placements: B.1.22(1/1)	4.1.3	v1.17
hCov-19/mink/Netherlands/NB-EMC-32-6/15-08-2020	B.1.22	0.0					Usher placements: B.1.22(1/1)	4.1.3	v1.17
hCov-19/mink/Netherlands/NB-EMC-32-7/15-08-2020	B.1.22	0.0					Usher placements: B.1.22(1/1)	4.1.3	v1.17
hCov-19/mink/Netherlands/NB-EMC-34-2/18-08-2020	B.1.22	0.0					Usher placements: B.1.22(1/1)	4.1.3	v1.17
hCov-19/mink/Netherlands/NB-EMC-34-3/18-08-2020	B.1.22	0.0					Usher placements: B.1.22(1/1)	4.1.3	v1.17
hCov-19/mink/Netherlands/NB-EMC-34-4/18-08-2020	B.1.22	0.0					Usher placements: B.1.22(1/1)	4.1.3	v1.17
hCov-19/mink/Netherlands/NB-EMC-34-5/18-08-2020	B.1.22	0.0					Usher placements: B.1.22(1/1)	4.1.3	v1.17
hCov-19/mink/Netherlands/NB-EMC-39-2/24-08-2020	B.1.22	0.0					Usher placements: B.1.22(1/1)	4.1.3	v1.17
hCov-19/mink/Netherlands/NB-EMC-39-3/24-08-2020	B.1.22	0.0					Usher placements: B.1.22(1/1)	4.1.3	v1.17
hCov-19/mink/Netherlands/NB-EMC-39-4/24-08-2020	B.1.22	0.0					Usher placements: B.1.22(1/1)	4.1.3	v1.17
hCov-19/mink/Netherlands/NB-EMC-39-5/24-08-2020	B.1.22	0.0					Usher placements: B.1.22(1/1)	4.1.3	v1.17
hCov-19/mink/Netherlands/NB-EMC-41-1/27-08-2020	B.1.22	0.0					Usher placements: B.1.22(1/1)	4.1.3	v1.17
hCov-19/mink/Netherlands/NB-EMC-41-3/27-08-2020	B.1.22	0.0					Usher placements: B.1.22(1/1)	4.1.3	v1.17
hCov-19/mink/Netherlands/NB-EMC-41-4/27-08-2020	B.1.22	0.0					Usher placements: B.1.22(1/1)	4.1.3	v1.17
hCov-19/mink/Netherlands/NB-EMC-41-5/27-08-2020	B.1.22	0.0					Usher placements: B.1.22(1/1)	4.1.3	v1.17
hCov-19/mink/Netherlands/NB-EMC-41-6/27-08-2020	B.1.22	0.0					Usher placements: B.1.22(1/1)	4.1.3	v1.17
hCov-19/mink/Netherlands/NB-EMC-45-3/02-09-2020	B.1.22	0.0					Usher placements: B.1.22(1/1)	4.1.3	v1.17
hCov-19/mink/Netherlands/NB-EMC-45-4/02-09-2020	B.1.22	0.0					Usher placements: B.1.22(1/1)	4.1.3	v1.17
hCov-19/mink/Netherlands/NB-EMC-45-5/02-09-2020	B.1.22	0.0					Usher placements: B.1.22(1/1)	4.1.3	v1.17
hCov-19/mink/Netherlands/NB-EMC-46-3/02-09-2020	B.1.22	0.0					Usher placements: B.1.22(1/1)	4.1.3	v1.17
hCov-19/mink/Netherlands/NB-EMC-6-13/06-05-2020	B.1.22	0.0					Usher placements: B.1.22(1/1)	4.1.3	v1.17
hCov-19/mink/Netherlands/NB-EMC-6-14/06-05-2020	B.1.22	0.0					Usher placements: B.1.22(1/1)	4.1.3	v1.17
hCov-19/mink/Netherlands/NB-EMC-6-15/06-05-2020	B.1.22	0.0					Usher placements: B.1.22(1/1)	4.1.3	v1.17
hCov-19/mink/Netherlands/NB-EMC-6-16/06-05-2020	B.1.22	0.0					Usher placements: B.1.22(1/1)	4.1.3	v1.17
hCov-19/mink/Netherlands/NB-EMC-6-17/06-05-2020	B.1.22	0.0					Usher placements: B.1.22(1/1)	4.1.3	v1.17
hCov-19/mink/Netherlands/NB-EMC-6-18/06-05-2020	B.1.22	0.0					Usher placements: B.1.22(1/1)	4.1.3	v1.17
hCov-19/mink/Netherlands/NB-EMC-6-2/06-05-2020	B.1.22	0.0					Usher placements: B.1.22(1/1)	4.1.3	v1.17
hCov-19/mink/Netherlands/NB-EMC-6-7/06-05-2020	B.1.22	0.0					Usher placements: B.1.22(1/1)	4.1.3	v1.17
hCov-19/mink/Netherlands/NB-EMC-7-1/06-05-2020	B.1.22	0.0					Usher placements: B.1.22(1/1)	4.1.3	v1.17
hCov-19/mink/Netherlands/NB-EMC-7-10/06-05-2020	B.1.22	0.0					Usher placements: B.1.22(1/1)	4.1.3	v1.17
hCov-19/mink/Netherlands/NB-EMC-7-2/06-05-2020	B.1.22	0.0					Usher placements: B.1.22(1/1)	4.1.3	v1.17
hCov-19/mink/Netherlands/NB-EMC-7-3/06-05-2020	B.1.22	0.0					Assigned from designation hash.	4.1.3	v1.17
hCov-19/mink/Netherlands/NB-EMC-7-6/06-05-2020	B.1.22	0.0					Usher placements: B.1.22(1/1)	4.1.3	v1.17
hCov-19/mink/Netherlands/NB-EMC-9-1/03-06-2020	B.1.22	0.0					Usher placements: B.1.22(1/1)	4.1.3	v1.17
hCov-19/mink/Netherlands/NB-EMC-9-3/03-06-2020	B.1.22	0.0					Usher placements: B.1.22(1/1)	4.1.3	v1.17
hCov-19/Netherlands/NB-EMC-178/2020	B.1.22	0.0					Assigned from designation hash.	4.1.3	v1.17
hCov-19/Netherlands/NB-EMC-210/2020	B.1.22	0.0					Usher placements: B.1.22(1/1)	4.1.3	v1.17
hCov-19/Netherlands/NB-EMC-266/03-08-2020	B.1.22	0.0					Usher placements: B.1.22(1/1)	4.1.3	v1.17
hCov-19/Netherlands/NB-EMC-277/2020	B.1.22	0.0					Usher placements: B.1.22(1/1)	4.1.3	v1.17
hCov-19/Netherlands/NB-EMC-283/2020	B.1.22	0.0					Usher placements: B.1.22(1/1)	4.1.3	v1.17
hCov-19/Netherlands/NB-EMC-284/2020	B.1.22	0.0					Usher placements: B.1.22(1/1)	4.1.3	v1.17
hCov-19/Netherlands/NB-EMC-286/2020	B.1.22	0.0					Usher placements: B.1.22(1/1)	4.1.3	v1.17
hCov-19/Netherlands/NB-EMC-287/2020	B.1.22	0.0					Usher placements: B.1.22(1/1)	4.1.3	v1.17
hCov-19/Netherlands/un-EMC-738/2020	B.1.22	0.0					Assigned from designation hash.	4.1.3	v1.17
hCov-19/Netherlands/un-EMC-739/2020	B.1.22	0.0					Assigned from designation hash.	4.1.3	v1.17
hCov-19/mink/Netherlands/NB-EMC-1-1/28-04-2020	B.1.8	0.0					Usher placements: B.1.8(1/1)	4.1.3	v1.17
hCov-19/mink/Netherlands/NB-EMC-1-11/28-04-2020	B.1.8	0.0					Usher placements: B.1.8(1/1)	4.1.3	v1.17
hCov-19/mink/Netherlands/NB-EMC-1-13/28-04-2020	B.1.8	0.0					Usher placements: B.1.8(1/1)	4.1.3	v1.17
hCov-19/mink/Netherlands/NB-EMC-1-14/28-04-2020	B.1.8	0.0					Usher placements: B.1.8(1/1)	4.1.3	v1.17
hCov-19/mink/Netherlands/NB-EMC-1-16/28-04-2020	B.1.8	0.0					Usher placements: B.1.8(1/1)	4.1.3	v1.17
hCov-19/mink/Netherlands/NB-EMC-1-18/28-04-2020	B.1.8	0.0					Usher placements: B.1.8(1/1)	4.1.3	v1.17
hCov-19/mink/Netherlands/NB-EMC-1-2/28-04-2020	B.1.8	0.0					Usher placements: B.1.8(1/1)	4.1.3	v1.17
hCov-19/mink/Netherlands/NB-EMC-1-3/28-04-2020	B.1.8	0.0					Usher placements: B.1.8(1/1)	4.1.3	v1.17
hCov-19/mink/Netherlands/NB-EMC-1-4/28-04-2020	B.1.8	0.0					Usher placements: B.1.8(1/1)	4.1.3	v1.17
hCov-19/mink/Netherlands/NB-EMC-1-5/28-04-2020	B.1.8	0.0					Usher placements: B.1.8(1/1)	4.1.3	v1.17
hCov-19/mink/Netherlands/NB-EMC-1-6/28-04-2020	B.1.8	0.0					Usher placements: B.1.8(2/2)	4.1.3	v1.17
hCov-19/mink/Netherlands/NB-EMC-1-7/28-04-2020	B.1.8	0.0					Usher placements: B.1.8(1/1)	4.1.3	v1.17
hCov-19/mink/Netherlands/NB-EMC-1-8/28-04-2020	B.1.8	0.0					Usher placements: B.1.8(1/1)	4.1.3	v1.17
hCov-19/mink/Netherlands/NB-EMC-12-11/07-06-2020	B.1.8	0.0					Usher placements: B.1.8(1/1)	4.1.3	v1.17
hCov-19/mink/Netherlands/NB-EMC-12-23/07-06-2020	B.1.8	0.0					Usher placements: B.1.8(1/1)	4.1.3	v1.17
hCov-19/mink/Netherlands/NB-EMC-12-7/07-06-2020	B.1.8	0.0					Usher placements: B.1.8(1/1)	4.1.3	v1.17
hCov-19/mink/Netherlands/NB-EMC-13-10/14-06-2020	B.1.8	0.0					Usher placements: B.1.8(2/2)	4.1.3	v1.17
hCov-19/mink/Netherlands/NB-EMC-13-11/14-06-2020	B.1.8	0.0					Usher placements: B.1.8(1/1)	4.1.3	v1.17
hCov-19/mink/Netherlands/NB-EMC-13-16/14-06-2020	B.1.8	0.0					Usher placements: B.1.8(2/2)	4.1.3	v1.17
hCov-19/mink/Netherlands/NB-EMC-13-4/14-06-2020	B.1.8	0.0					Usher placements: B.1.8(1/1)	4.1.3	v1.17
hCov-19/mink/Netherlands/NB-EMC-13-9/14-06-2020	B.1.8	0.0					Usher placements: B.1.8(1/1)	4.1.3	v1.17
hCov-19/mink/Netherlands/NB-EMC-16-1/21-06-2020	B.1.8	0.0					Usher placements: B.1.8(1/1)	4.1.3	v1.17
hCov-19/mink/Netherlands/NB-EMC-16-10/21-06-2020	B.1.8	0.0					Usher placements: B.1.8(1/1)	4.1.3	v1.17
hCov-19/mink/Netherlands/NB-EMC-16-14/21-06-2020	B.1.8	0.0					Usher placements: B.1.8(1/1)	4.1.3	v1.17
hCov-19/mink/Netherlands/NB-EMC-16-2/21-06-2020	B.1.8	0.0					Usher placements: B.1.8(1/1)	4.1.3	v1.17
hCov-19/mink/Netherlands/NB-EMC-20-1/09-07-2020	B.1.8	0.0					Usher placements: B.1.8(1/1)	4.1.3	v1.17
hCov-19/mink/Netherlands/NB-EMC-20-2/09-07-2020	B.1.8	0.0					Usher placements: B.1.8(1/1)	4.1.3	v1.17
hCov-19/mink/Netherlands/NB-EMC-20-3/09-07-2020	B.1.8	0.0					Usher placements: B.1.8(1/1)	4.1.3	v1.17
hCov-19/mink/Netherlands/NB-EMC-20-5/09-07-2020	B.1.8	0.0					Usher placements: B.1.8(1/1)	4.1.3	v1.17
hCov-19/mink/Netherlands/NB-EMC-21-1/09-07-2020	B.1.8	0.0					Usher placements: B.1.8(1/1)	4.1.3	v1.17
hCov-19/mink/Netherlands/NB-EMC-21-2/09-07-2020	B.1.8	0.0					Usher placements: B.1.8(1/1)	4.1.3	v1.17
hCov-19/mink/Netherlands/NB-EMC-21-4/09-07-2020	B.1.8	0.0					Usher placements: B.1.8(1/1)	4.1.3	v1.17
hCov-19/mink/Netherlands/NB-EMC-21-5/09-07-2020	B.1.8	0.0					Usher placements: B.1.8(1/1)	4.1.3	v1.17
hCov-19/mink/Netherlands/NB-EMC-27-3/08-08-2020	B.1.8	0.0					Usher placements: B.1.8(1/1)	4.1.3	v1.17
hCov-19/mink/Netherlands/NB-EMC-3-2/05-06-2020	B.1.8	0.0					Usher placements: B.1.8(1/1)	4.1.3	v1.17
hCov-19/mink/Netherlands/NB-EMC-3-4/05-06-2020	B.1.8	0.0					Usher placements: B.1.8(1/1)	4.1.3	v1.17
hCov-19/mink/Netherlands/NB-EMC-3-6/05-06-2020	B.1.8	0.0					Usher placements: B.1.8(1/1)	4.1.3	v1.17
hCov-19/mink/Netherlands/NB-EMC-33-1/17-08-2020	B.1.8	0.0					Usher placements: B.1.8(1/1)	4.1.3	v1.17
hCov-19/mink/Netherlands/NB-EMC-33-3/17-08-2020	B.1.8	0.0					Usher placements: B.1.8(1/1)	4.1.3	v1.17
hCov-19/mink/Netherlands/NB-EMC-33-4/17-08-2020	B.1.8	0.0					Usher placements: B.1.8(1/1)	4.1.3	v1.17
hCov-19/mink/Netherlands/NB-EMC-33-5/17-08-2020	B.1.8	0.0					Usher placements: B.1.8(1/1)	4.1.3	v1.17
hCov-19/mink/Netherlands/NB-EMC-35-1/18-08-2020	B.1.8	0.0					Assigned from designation hash.	4.1.3	v1.17
hCov-19/mink/Netherlands/NB-EMC-35-2/18-08-2020	B.1.8	0.0					Usher placements: B.1.8(1/1)	4.1.3	v1.17
hCov-19/mink/Netherlands/NB-EMC-35-3/18-08-2020	B.1.8	0.0					Assigned from designation hash.	4.1.3	v1.17
hCov-19/mink/Netherlands/NB-EMC-35-4/18-08-2020	B.1.8	0.0					Assigned from designation hash.	4.1.3	v1.17
hCov-19/mink/Netherlands/NB-EMC-35-5/18-08-2020	B.1.8	0.0					Assigned from designation hash.	4.1.3	v1.17
hCov-19/mink/Netherlands/NB-EMC-36-1/20-08-2020	B.1.8	0.0					Usher placements: B.1.8(1/1)	4.1.3	v1.17
hCov-19/mink/Netherlands/NB-EMC-36-2/20-08-2020	B.1.8	0.0					Usher placements: B.1.8(1/1)	4.1.3	v1.17
hCov-19/mink/Netherlands/NB-EMC-36-3/20-08-2020	B.1.8	0.0					Usher placements: B.1.8(1/1)	4.1.3	v1.17
hCov-19/mink/Netherlands/NB-EMC-36-4/20-08-2020	B.1.8	0.0					Usher placements: B.1.8(1/1)	4.1.3	v1.17
hCov-19/mink/Netherlands/NB-EMC-36-5/20-08-2020	B.1.8	0.0					Assigned from designation hash.	4.1.3	v1.17
hCov-19/mink/Netherlands/NB-EMC-38-40/22-08-2020	B.1.8	0.0					Usher placements: B.1.8(3/3)	4.1.3	v1.17
hCov-19/mink/Netherlands/NB-EMC-4-2/05-06-2020	B.1.8	0.0					Usher placements: B.1.8(1/1)	4.1.3	v1.17
hCov-19/mink/Netherlands/NB-EMC-40-3/25-08-2020	B.1.8	0.0					Usher placements: B.1.8(1/1)	4.1.3	v1.17
hCov-19/mink/Netherlands/NB-EMC-40-4/25-08-2020	B.1.8	0.0					Usher placements: B.1.8(1/1)	4.1.3	v1.17
hCov-19/mink/Netherlands/NB-EMC-42-13/28-08-2020	B.1.8	0.0					Usher placements: B.1.8(1/1)	4.1.3	v1.17
hCov-19/mink/Netherlands/NB-EMC-42-4/28-08-2020	B.1.8	0.0					Usher placements: B.1.8(1/1)	4.1.3	v1.17
hCov-19/mink/Netherlands/NB-EMC-43-3/01-09-2020	B.1.8	0.0					Usher placements: B.1.8(1/1)	4.1.3	v1.17
hCov-19/mink/Netherlands/NB-EMC-43-4/01-09-2020	B.1.8	0.0					Assigned from designation hash.	4.1.3	v1.17
hCov-19/mink/Netherlands/NB-EMC-43-5/01-09-2020	B.1.8	0.0					Assigned from designation hash.	4.1.3	v1.17
hCov-19/mink/Netherlands/NB-EMC-44-3/02-09-2020	B.1.8	0.0					Usher placements: B.1.8(1/1)	4.1.3	v1.17
hCov-19/mink/Netherlands/NB-EMC-44-5/02-09-2020	B.1.8	0.0					Usher placements: B.1.8(1/1)	4.1.3	v1.17
hCov-19/mink/Netherlands/NB-EMC-44-7/02-09-2020	B.1.8	0.0					Usher placements: B.1.8(1/1)	4.1.3	v1.17
hCov-19/mink/Netherlands/NB-EMC-46-10/02-09-2020	B.1.8	0.0					Assigned from designation hash.	4.1.3	v1.17
hCov-19/mink/Netherlands/NB-EMC-46-5/02-09-2020	B.1.8	0.0					Usher placements: B.1.8(1/1)	4.1.3	v1.17
hCov-19/mink/Netherlands/NB-EMC-46-8/02-09-2020	B.1.8	0.0					Usher placements: B.1.8(1/1)	4.1.3	v1.17
hCov-19/mink/Netherlands/NB-EMC-47-1/04-09-2020	B.1.8	0.0					Usher placements: B.1.8(1/1)	4.1.3	v1.17
hCov-19/mink/Netherlands/NB-EMC-47-2/04-09-2020	B.1.8	0.0					Usher placements: B.1.8(1/1)	4.1.3	v1.17
hCov-19/mink/Netherlands/NB-EMC-47-3/04-09-2020	B.1.8	0.0					Usher placements: B.1.8(1/1)	4.1.3	v1.17
hCov-19/mink/Netherlands/NB-EMC-47-4/04-09-2020	B.1.8	0.0					Usher placements: B.1.8(1/1)	4.1.3	v1.17
hCov-19/mink/Netherlands/NB-EMC-47-5/04-09-2020	B.1.8	0.0					Assigned from designation hash.	4.1.3	v1.17
hCov-19/mink/Netherlands/NB-EMC-48-5/05-09-2020	B.1.8	0.0					Usher placements: B.1.8(1/1)	4.1.3	v1.17
hCov-19/mink/Netherlands/NB-EMC-49-1/05-09-2020	B.1.8	0.0					Usher placements: B.1.8(1/1)	4.1.3	v1.17
hCov-19/mink/Netherlands/NB-EMC-50-18/11-09-2020	B.1.8	0.0					Usher placements: B.1.8(1/1)	4.1.3	v1.17
hCov-19/mink/Netherlands/NB-EMC-50-19/11-09-2020	B.1.8	0.0					Usher placements: B.1.8(1/1)	4.1.3	v1.17
hCov-19/mink/Netherlands/NB-EMC-50-2/11-09-2020	B.1.8	0.0					Usher placements: B.1.8(1/1)	4.1.3	v1.17
hCov-19/mink/Netherlands/NB-EMC-50-20/2020	B.1.8	0.0					Usher placements: B.1.8(1/1)	4.1.3	v1.17
hCov-19/mink/Netherlands/NB-EMC-50-21/2020	B.1.8	0.0					Usher placements: B.1.8(1/1)	4.1.3	v1.17
hCov-19/mink/Netherlands/NB-EMC-50-22/2020	B.1.8	0.0					Usher placements: B.1.8(1/1)	4.1.3	v1.17
hCov-19/mink/Netherlands/NB-EMC-50-23/2020	B.1.8	0.0					Usher placements: B.1.8(1/1)	4.1.3	v1.17
hCov-19/mink/Netherlands/NB-EMC-50-24/2020	B.1.8	0.0					Usher placements: B.1.8(1/1)	4.1.3	v1.17
hCov-19/mink/Netherlands/NB-EMC-50-25/2020	B.1.8	0.0					Usher placements: B.1.8(1/1)	4.1.3	v1.17
hCov-19/mink/Netherlands/NB-EMC-50-26/2020	B.1.8	0.0					Usher placements: B.1.8(1/1)	4.1.3	v1.17
hCov-19/mink/Netherlands/NB-EMC-50-27/2020	B.1.8	0.0					Usher placements: B.1.8(1/1)	4.1.3	v1.17
hCov-19/mink/Netherlands/NB-EMC-50-28/2020	B.1.8	0.0					Usher placements: B.1.8(1/1)	4.1.3	v1.17
hCov-19/mink/Netherlands/NB-EMC-50-29/2020	B.1.8	0.0					Usher placements: B.1.8(1/1)	4.1.3	v1.17
hCov-19/mink/Netherlands/NB-EMC-51-10/12-09-2020	B.1.8	0.0					Usher placements: B.1.8(1/1)	4.1.3	v1.17
hCov-19/mink/Netherlands/NB-EMC-51-13/12-09-2020	B.1.8	0.0					Usher placements: B.1.8(1/1)	4.1.3	v1.17
hCov-19/mink/Netherlands/NB-EMC-51-20/12-09-2020	B.1.8	0.0					Usher placements: B.1.8(1/1)	4.1.3	v1.17
hCov-19/mink/Netherlands/NB-EMC-52-1/15-09-2020	B.1.8	0.0					Usher placements: B.1.8(1/1)	4.1.3	v1.17
hCov-19/mink/Netherlands/NB-EMC-52-10/2020	B.1.8	0.0					Usher placements: B.1.8(1/1)	4.1.3	v1.17
hCov-19/mink/Netherlands/NB-EMC-52-11/2020	B.1.8	0.0					Usher placements: B.1.8(1/1)	4.1.3	v1.17
hCov-19/mink/Netherlands/NB-EMC-52-12/2020	B.1.8	0.0					Usher placements: B.1.8(1/1)	4.1.3	v1.17
hCov-19/mink/Netherlands/NB-EMC-52-13/2020	B.1.8	0.0					Usher placements: B.1.8(1/1)	4.1.3	v1.17
hCov-19/mink/Netherlands/NB-EMC-52-14/2020	B.1.8	0.0					Usher placements: B.1.8(1/1)	4.1.3	v1.17
hCov-19/mink/Netherlands/NB-EMC-52-15/2020	B.1.8	0.0					Usher placements: B.1.8(1/1)	4.1.3	v1.17
hCov-19/mink/Netherlands/NB-EMC-52-16/2020	B.1.8	0.0					Usher placements: B.1.8(1/1)	4.1.3	v1.17
hCov-19/mink/Netherlands/NB-EMC-52-17/2020	B.1.8	0.0					Usher placements: B.1.8(1/1)	4.1.3	v1.17
hCov-19/mink/Netherlands/NB-EMC-52-18/2020	B.1.8	0.0					Usher placements: B.1.8(1/1)	4.1.3	v1.17
hCov-19/mink/Netherlands/NB-EMC-52-19/2020	B.1.8	0.0					Usher placements: B.1.8(1/1)	4.1.3	v1.17
hCov-19/mink/Netherlands/NB-EMC-52-2/15-09-2020	B.1.8	0.0					Usher placements: B.1.8(1/1)	4.1.3	v1.17
hCov-19/mink/Netherlands/NB-EMC-52-3/15-09-2020	B.1.8	0.0					Usher placements: B.1.8(1/1)	4.1.3	v1.17
hCov-19/mink/Netherlands/NB-EMC-52-4/15-09-2020	B.1.8	0.0					Assigned from designation hash.	4.1.3	v1.17
hCov-19/mink/Netherlands/NB-EMC-52-5/15-09-2020	B.1.8	0.0					Usher placements: B.1.8(1/1)	4.1.3	v1.17
hCov-19/mink/Netherlands/NB-EMC-52-6/2020	B.1.8	0.0					Usher placements: B.1.8(1/1)	4.1.3	v1.17
hCov-19/mink/Netherlands/NB-EMC-52-7/2020	B.1.8	0.0					Usher placements: B.1.8(2/2)	4.1.3	v1.17
hCov-19/mink/Netherlands/NB-EMC-52-8/2020	B.1.8	0.0					Usher placements: B.1.8(1/1)	4.1.3	v1.17
hCov-19/mink/Netherlands/NB-EMC-52-9/2020	B.1.8	0.0					Usher placements: B.1.8(1/1)	4.1.3	v1.17
hCov-19/mink/Netherlands/NB-EMC-53-16/16-09-2020	B.1.8	0.0					Usher placements: B.1.8(1/1)	4.1.3	v1.17
hCov-19/mink/Netherlands/NB-EMC-53-17/2020	B.1.8	0.0					Usher placements: B.1.8(1/1)	4.1.3	v1.17
hCov-19/mink/Netherlands/NB-EMC-53-18/2020	B.1.8	0.0					Usher placements: B.1.8(2/2)	4.1.3	v1.17
hCov-19/mink/Netherlands/NB-EMC-53-19/2020	B.1.8	0.0					Usher placements: B.1.8(1/1)	4.1.3	v1.17
hCov-19/mink/Netherlands/NB-EMC-53-20/2020	B.1.8	0.0					Usher placements: B.1.8(1/1)	4.1.3	v1.17
hCov-19/mink/Netherlands/NB-EMC-53-21/2020	B.1.8	0.0					Usher placements: B.1.8(1/1)	4.1.3	v1.17
hCov-19/mink/Netherlands/NB-EMC-53-22/2020	B.1.8	0.0					Usher placements: B.1.8(1/1)	4.1.3	v1.17
hCov-19/mink/Netherlands/NB-EMC-53-23/2020	B.1.8	0.0					Usher placements: B.1.8(1/1)	4.1.3	v1.17
hCov-19/mink/Netherlands/NB-EMC-53-24/2020	B.1.8	0.0					Usher placements: B.1.8(1/1)	4.1.3	v1.17
hCov-19/mink/Netherlands/NB-EMC-53-25/2020	B.1.8	0.0					Usher placements: B.1.8(1/1)	4.1.3	v1.17
hCov-19/mink/Netherlands/NB-EMC-53-26/2020	B.1.8	0.0					Usher placements: B.1.8(1/1)	4.1.3	v1.17
hCov-19/mink/Netherlands/NB-EMC-53-27/2020	B.1.8	0.0					Usher placements: B.1.8(1/1)	4.1.3	v1.17
hCov-19/mink/Netherlands/NB-EMC-53-28/2020	B.1.8	0.0					Usher placements: B.1.8(1/1)	4.1.3	v1.17
hCov-19/mink/Netherlands/NB-EMC-53-29/2020	B.1.8	0.0					Usher placements: B.1.8(1/1)	4.1.3	v1.17
hCov-19/mink/Netherlands/NB-EMC-53-30/2020	B.1.8	0.0					Usher placements: B.1.8(1/1)	4.1.3	v1.17
hCov-19/mink/Netherlands/NB-EMC-53-31/2020	B.1.8	0.0					Usher placements: B.1.8(2/2)	4.1.3	v1.17
hCov-19/mink/Netherlands/NB-EMC-53-32/2020	B.1.8	0.0					Usher placements: B.1.8(1/1)	4.1.3	v1.17
hCov-19/mink/Netherlands/NB-EMC-53-33/2020	B.1.8	0.0					Usher placements: B.1.8(1/1)	4.1.3	v1.17
hCov-19/mink/Netherlands/NB-EMC-53-34/2020	B.1.8	0.0					Usher placements: B.1.8(1/1)	4.1.3	v1.17
hCov-19/mink/Netherlands/NB-EMC-53-9/16-09-2020	B.1.8	0.0					Usher placements: B.1.8(1/1)	4.1.3	v1.17
hCov-19/mink/Netherlands/NB-EMC-54-1/22-09-2020	B.1.8	0.0					Assigned from designation hash.	4.1.3	v1.17
hCov-19/mink/Netherlands/NB-EMC-54-2/22-09-2020	B.1.8	0.0					Assigned from designation hash.	4.1.3	v1.17
hCov-19/mink/Netherlands/NB-EMC-54-5/23-09-2020	B.1.8	0.0					Assigned from designation hash.	4.1.3	v1.17
hCov-19/mink/Netherlands/NB-EMC-55-17/23-09-2020	B.1.8	0.0					Usher placements: B.1.8(1/1)	4.1.3	v1.17
hCov-19/mink/Netherlands/NB-EMC-55-18/23-09-2020	B.1.8	0.0					Usher placements: B.1.8(1/1)	4.1.3	v1.17
hCov-19/mink/Netherlands/NB-EMC-55-19/23-09-2020	B.1.8	0.0					Assigned from designation hash.	4.1.3	v1.17
hCov-19/mink/Netherlands/NB-EMC-55-20/23-09-2020	B.1.8	0.0					Usher placements: B.1.8(1/1)	4.1.3	v1.17
hCov-19/mink/Netherlands/NB-EMC-55-6/23-09-2020	B.1.8	0.0					Usher placements: B.1.8(1/1)	4.1.3	v1.17
hCov-19/mink/Netherlands/NB-EMC-56-10/23-09-2020	B.1.8	0.0					Usher placements: B.1.8(1/1)	4.1.3	v1.17
hCov-19/mink/Netherlands/NB-EMC-56-6/23-09-2020	B.1.8	0.0					Assigned from designation hash.	4.1.3	v1.17
hCov-19/mink/Netherlands/NB-EMC-56-7/23-09-2020	B.1.8	0.0					Assigned from designation hash.	4.1.3	v1.17
hCov-19/mink/Netherlands/NB-EMC-56-8/23-09-2020	B.1.8	0.0					Usher placements: B.1.8(1/1)	4.1.3	v1.17
hCov-19/mink/Netherlands/NB-EMC-57-1/28-09-2020	B.1.8	0.0					Assigned from designation hash.	4.1.3	v1.17
hCov-19/mink/Netherlands/NB-EMC-57-2/28-09-2020	B.1.8	0.0					Assigned from designation hash.	4.1.3	v1.17
hCov-19/mink/Netherlands/NB-EMC-57-3/28-09-2020	B.1.8	0.0					Usher placements: B.1.8(1/1)	4.1.3	v1.17
hCov-19/mink/Netherlands/NB-EMC-57-4/28-09-2020	B.1.8	0.0					Assigned from designation hash.	4.1.3	v1.17
hCov-19/mink/Netherlands/NB-EMC-57-5/28-09-2020	B.1.8	0.0					Assigned from designation hash.	4.1.3	v1.17
hCov-19/mink/Netherlands/NB-EMC-58-1/00-01-1900	B.1.8	0.0					Assigned from designation hash.	4.1.3	v1.17
hCov-19/mink/Netherlands/NB-EMC-58-2/00-01-1900	B.1.8	0.0					Usher placements: B.1.8(1/1)	4.1.3	v1.17
hCov-19/mink/Netherlands/NB-EMC-58-3/00-01-1900	B.1.8	0.0					Usher placements: B.1.8(1/1)	4.1.3	v1.17
hCov-19/mink/Netherlands/NB-EMC-58-4/00-01-1900	B.1.8	0.0					Usher placements: B.1.8(1/1)	4.1.3	v1.17
hCov-19/mink/Netherlands/NB-EMC-58-5/00-01-1900	B.1.8	0.0					Usher placements: B.1.8(1/1)	4.1.3	v1.17
hCov-19/mink/Netherlands/NB-EMC-59-2/00-01-1900	B.1.8	0.0					Usher placements: B.1.8(1/1)	4.1.3	v1.17
hCov-19/mink/Netherlands/NB-EMC-59-4/00-01-1900	B.1.8	0.0					Assigned from designation hash.	4.1.3	v1.17
hCov-19/mink/Netherlands/NB-EMC-59-6/00-01-1900	B.1.8	0.0					Usher placements: B.1.8(1/1)	4.1.3	v1.17
hCov-19/mink/Netherlands/NB-EMC-59-7/00-01-1900	B.1.8	0.0					Usher placements: B.1.8(1/1)	4.1.3	v1.17
hCov-19/mink/Netherlands/NB-EMC-59-8/00-01-1900	B.1.8	0.0					Usher placements: B.1.8(1/1)	4.1.3	v1.17
hCov-19/mink/Netherlands/NB-EMC-60-1/00-01-1900	B.1.8	0.0					Usher placements: B.1.8(1/1)	4.1.3	v1.17
hCov-19/mink/Netherlands/NB-EMC-60-2/00-01-1900	B.1.8	0.0					Usher placements: B.1.8(1/1)	4.1.3	v1.17
hCov-19/mink/Netherlands/NB-EMC-60-3/00-01-1900	B.1.8	0.0					Assigned from designation hash.	4.1.3	v1.17
hCov-19/mink/Netherlands/NB-EMC-60-4/00-01-1900	B.1.8	0.0					Assigned from designation hash.	4.1.3	v1.17
hCov-19/mink/Netherlands/NB-EMC-60-5/00-01-1900	B.1.8	0.0					Assigned from designation hash.	4.1.3	v1.17
hCov-19/mink/Netherlands/NB-EMC-61-1/00-01-1900	B.1.8	0.0					Assigned from designation hash.	4.1.3	v1.17
hCov-19/mink/Netherlands/NB-EMC-61-2/00-01-1900	B.1.8	0.0					Assigned from designation hash.	4.1.3	v1.17
hCov-19/mink/Netherlands/NB-EMC-61-3/00-01-1900	B.1.8	0.0					Assigned from designation hash.	4.1.3	v1.17
hCov-19/mink/Netherlands/NB-EMC-61-4/00-01-1900	B.1.8	0.0					Usher placements: B.1.8(1/1)	4.1.3	v1.17
hCov-19/mink/Netherlands/NB-EMC-61-5/00-01-1900	B.1.8	0.0					Usher placements: B.1.8(1/1)	4.1.3	v1.17
hCov-19/mink/Netherlands/NB-EMC-62-2/05-10-2020	B.1.8	0.0					Usher placements: B.1.8(1/1)	4.1.3	v1.17
hCov-19/mink/Netherlands/NB-EMC-62-3/05-10-2020	B.1.8	0.0					Usher placements: B.1.8(1/1)	4.1.3	v1.17
hCov-19/mink/Netherlands/NB-EMC-62-4/05-10-2020	B.1.8	0.0					Usher placements: B.1.8(1/1)	4.1.3	v1.17
hCov-19/mink/Netherlands/NB-EMC-62-5/05-10-2020	B.1.8	0.0					Usher placements: B.1.8(1/1)	4.1.3	v1.17
hCov-19/mink/Netherlands/NB-EMC-62-6/05-10-2020	B.1.8	0.0					Usher placements: B.1.8(1/1)	4.1.3	v1.17
hCov-19/mink/Netherlands/NB-EMC-63-1/06-10-2020	B.1.8	0.0					Assigned from designation hash.	4.1.3	v1.17
hCov-19/mink/Netherlands/NB-EMC-63-2/06-10-2020	B.1.8	0.0					Usher placements: B.1.8(1/1)	4.1.3	v1.17
hCov-19/mink/Netherlands/NB-EMC-63-4/06-10-2020	B.1.8	0.0					Usher placements: B.1.8(1/1)	4.1.3	v1.17
hCov-19/mink/Netherlands/NB-EMC-63-5/06-10-2020	B.1.8	0.0					Usher placements: B.1.8(1/1)	4.1.3	v1.17
hCov-19/mink/Netherlands/NB-EMC-64-1/14-10-2020	B.1.8	0.0					Usher placements: B.1.8(1/1)	4.1.3	v1.17
hCov-19/mink/Netherlands/NB-EMC-64-2/14-10-2020	B.1.8	0.0					Usher placements: B.1.8(1/1)	4.1.3	v1.17
hCov-19/mink/Netherlands/NB-EMC-64-3/14-10-2020	B.1.8	0.0					Usher placements: B.1.8(1/1)	4.1.3	v1.17
hCov-19/mink/Netherlands/NB-EMC-64-5/14-10-2020	B.1.8	0.0					Usher placements: B.1.8(1/1)	4.1.3	v1.17
hCov-19/mink/Netherlands/NB-EMC-64-7/14-10-2020	B.1.8	0.0					Usher placements: B.1.8(1/1)	4.1.3	v1.17
hCov-19/mink/Netherlands/NB-EMC-65-1/14-10-2020	B.1.8	0.0					Usher placements: B.1.8(1/1)	4.1.3	v1.17
hCov-19/mink/Netherlands/NB-EMC-65-10/14-10-2020	B.1.8	0.0					Usher placements: B.1.8(1/1)	4.1.3	v1.17
hCov-19/mink/Netherlands/NB-EMC-65-2/14-10-2020	B.1.8	0.0					Usher placements: B.1.8(1/1)	4.1.3	v1.17
hCov-19/mink/Netherlands/NB-EMC-65-3/14-10-2020	B.1.8	0.0					Usher placements: B.1.8(1/1)	4.1.3	v1.17
hCov-19/mink/Netherlands/NB-EMC-65-6/14-10-2020	B.1.8	0.0					Usher placements: B.1.8(1/1)	4.1.3	v1.17
hCov-19/mink/Netherlands/NB-EMC-67-1/21-10-2020	B.1.8	0.0					Usher placements: B.1.8(1/1)	4.1.3	v1.17
hCov-19/mink/Netherlands/NB-EMC-67-18/21-10-2020	B.1.8	0.0					Usher placements: B.1.8(1/1)	4.1.3	v1.17
hCov-19/mink/Netherlands/NB-EMC-67-19/21-10-2020	B.1.8	0.0					Usher placements: B.1.8(1/1)	4.1.3	v1.17
hCov-19/mink/Netherlands/NB-EMC-67-2/21-10-2020	B.1.8	0.0					Usher placements: B.1.8(1/1)	4.1.3	v1.17
hCov-19/mink/Netherlands/NB-EMC-67-6/21-10-2020	B.1.8	0.0					Usher placements: B.1.8(1/1)	4.1.3	v1.17
hCov-19/mink/Netherlands/NB-EMC-68-1/03-11-2020	B.1.8	0.0					Usher placements: B.1.8(1/1)	4.1.3	v1.17
hCov-19/mink/Netherlands/NB-EMC-68-14/03-11-2020	B.1.8	0.0					Assigned from designation hash.	4.1.3	v1.17
hCov-19/mink/Netherlands/NB-EMC-68-2/03-11-2020	B.1.8	0.0					Usher placements: B.1.8(1/1)	4.1.3	v1.17
hCov-19/mink/Netherlands/NB-EMC-68-3/03-11-2020	B.1.8	0.0					Assigned from designation hash.	4.1.3	v1.17
hCov-19/mink/Netherlands/NB-EMC-68-4/03-11-2020	B.1.8	0.0					Usher placements: B.1.8(1/1)	4.1.3	v1.17
hCov-19/mink/Netherlands/NB-EMC-8-11/06-05-2020	B.1.8	0.0					Usher placements: B.1.8(1/1)	4.1.3	v1.17
hCov-19/mink/Netherlands/NB-EMC-8-14/06-05-2020	B.1.8	0.0					Usher placements: B.1.8(1/1)	4.1.3	v1.17
hCov-19/mink/Netherlands/NB-EMC-8-16/06-05-2020	B.1.8	0.0					Usher placements: B.1.8(1/1)	4.1.3	v1.17
hCov-19/mink/Netherlands/NB-EMC-8-8/06-05-2020	B.1.8	0.0					Usher placements: B.1.8(1/1)	4.1.3	v1.17
hCov-19/mink/Netherlands/NB-EMC-8-9/06-05-2020	B.1.8	0.0					Usher placements: B.1.8(1/1)	4.1.3	v1.17
hCov-19/mink/Netherlands/NB-EMC-Losloop/12-10-2020	B.1.8	0.0					Usher placements: B.1.8(1/1)	4.1.3	v1.17
hCov-19/mink/Netherlands/NB-EMC-un-1/2020	B.1.8	0.0					Usher placements: B.1.8(1/1)	4.1.3	v1.17
hCov-19/mink/Netherlands/NB-EMC-un-2/2020	B.1.8	0.0					Usher placements: B.1.8(1/1)	4.1.3	v1.17
hCov-19/Netherlands/LI-EMC-122/01-10-2020	B.1.8	0.0					Assigned from designation hash.	4.1.3	v1.17
hCov-19/Netherlands/LI-EMC-123/06-10-2020	B.1.8	0.0					Assigned from designation hash.	4.1.3	v1.17
hCov-19/Netherlands/LI-EMC-124/08-10-2020	B.1.8	0.0					Assigned from designation hash.	4.1.3	v1.17
hCov-19/Netherlands/LI-EMC-125/14-10-2020	B.1.8	0.0					Assigned from designation hash.	4.1.3	v1.17
hCov-19/Netherlands/LI-EMC-126/14-10-2020	B.1.8	0.0					Assigned from designation hash.	4.1.3	v1.17
hCov-19/Netherlands/LI-EMC-127/14-10-2020	B.1.8	0.0					Assigned from designation hash.	4.1.3	v1.17
hCov-19/Netherlands/LI-EMC-128/14-10-2020	B.1.8	0.0					Assigned from designation hash.	4.1.3	v1.17
hCov-19/Netherlands/LI-EMC-129/13-10-2020	B.1.8	0.0					Assigned from designation hash.	4.1.3	v1.17
hCov-19/Netherlands/LI-EMC-130/07-11-2020	B.1.8	0.0					Assigned from designation hash.	4.1.3	v1.17
hCov-19/Netherlands/LI-EMC-77/2020	B.1.8	0.0					Assigned from designation hash.	4.1.3	v1.17
hCov-19/Netherlands/LI-EMC-78/2020	B.1.8	0.0					Assigned from designation hash.	4.1.3	v1.17
hCov-19/Netherlands/LI-EMC-79/2020	B.1.8	0.0					Assigned from designation hash.	4.1.3	v1.17
hCov-19/Netherlands/LI-EMC-80/2020	B.1.8	0.0					Assigned from designation hash.	4.1.3	v1.17
hCov-19/Netherlands/LI-EMC-81/2020	B.1.8	0.0					Assigned from designation hash.	4.1.3	v1.17
hCov-19/Netherlands/NB-EMC-187/24-06-2020	B.1.8	0.0					Usher placements: B.1.8(1/1)	4.1.3	v1.17
hCov-19/Netherlands/NB-EMC-188/2020	B.1.8	0.0					Usher placements: B.1.8(1/1)	4.1.3	v1.17
hCov-19/Netherlands/NB-EMC-189/24-06-2020	B.1.8	0.0					Assigned from designation hash.	4.1.3	v1.17
hCov-19/Netherlands/NB-EMC-257/08-07-2020	B.1.8	0.0					Assigned from designation hash.	4.1.3	v1.17
hCov-19/Netherlands/NB-EMC-258/08-07-2020	B.1.8	0.0					Assigned from designation hash.	4.1.3	v1.17
hCov-19/Netherlands/NB-EMC-262/15-06-2020	B.1.8	0.0					Assigned from designation hash.	4.1.3	v1.17
hCov-19/Netherlands/NB-EMC-296/2020	B.1.8	0.0					Usher placements: B.1.8(1/1)	4.1.3	v1.17
hCov-19/Netherlands/NB-EMC-297/2020	B.1.8	0.0					Usher placements: B.1.8(1/1)	4.1.3	v1.17
hCov-19/Netherlands/NoordBrabant_155/2020	B.1.8	0.0					Usher placements: B.1.8(1/1)	4.1.3	v1.17
hCov-19/Netherlands/NoordBrabant_156/2020	B.1.8	0.0					Usher placements: B.1.8(1/1)	4.1.3	v1.17
hCov-19/Netherlands/NoordBrabant_157/2020	B.1.8	0.0					Usher placements: B.1.8(1/1)	4.1.3	v1.17
hCov-19/Netherlands/NoordBrabant_166/2020	B.1.8	0.0					Usher placements: B.1.8(1/1)	4.1.3	v1.17
hCov-19/Netherlands/NoordBrabant_168/2020	B.1.8	0.0					Assigned from designation hash.	4.1.3	v1.17
hCov-19/Netherlands/NoordBrabant_177/2020	B.1.8	0.0					Usher placements: B.1.8(2/2)	4.1.3	v1.17
hCov-19/Netherlands/un-EMC-772/2020	B.1.8	0.0					Usher placements: B.1.8(1/1)	4.1.3	v1.17
hCov-19/Netherlands/un-EMC-773/2020	B.1.8	0.0					Usher placements: B.1.8(1/1)	4.1.3	v1.17
hCov-19/Netherlands/un-EMC-774/2020	B.1.8	0.0					Assigned from designation hash.	4.1.3	v1.17
hCov-19/Netherlands/un-EMC-775/2020	B.1.8	0.0					Usher placements: B.1.8(1/1)	4.1.3	v1.17
hCov-19/mink/Netherlands/NB-EMC-10-13/07-06-2020	B.11	0.0					Usher placements: B.11(1/1)	4.1.3	v1.17
hCov-19/mink/Netherlands/NB-EMC-10-2/07-06-2020	B.11	0.0					Usher placements: B.11(1/1)	4.1.3	v1.17
hCov-19/mink/Netherlands/NB-EMC-15-11/21-06-2020	B.11	0.0					Usher placements: B.11(1/1)	4.1.3	v1.17
hCov-19/mink/Netherlands/NB-EMC-15-2/21-06-2020	B.11	0.0					Usher placements: B.11(1/1)	4.1.3	v1.17
hCov-19/mink/Netherlands/NB-EMC-15-3/21-06-2020	B.11	0.0					Usher placements: B.11(1/1)	4.1.3	v1.17
hCov-19/mink/Netherlands/NB-EMC-15-8/21-06-2020	B.11	0.0					Usher placements: B.11(1/1)	4.1.3	v1.17
hCov-19/mink/Netherlands/NB-EMC-18-14/04-07-2020	B.11	0.0					Usher placements: B.11(1/1)	4.1.3	v1.17
hCov-19/mink/Netherlands/NB-EMC-18-17/04-07-2020	B.11	0.0					Usher placements: B.11(1/1)	4.1.3	v1.17
hCov-19/mink/Netherlands/NB-EMC-18-20/04-07-2020	B.11	0.0					Usher placements: B.11(1/1)	4.1.3	v1.17
hCov-19/mink/Netherlands/NB-EMC-18-8/04-07-2020	B.11	0.0					Usher placements: B.11(1/1)	4.1.3	v1.17
hCov-19/mink/Netherlands/NB-EMC-19-1/05-07-2020	B.11	0.0					Usher placements: B.11(1/1)	4.1.3	v1.17
hCov-19/mink/Netherlands/NB-EMC-19-12/05-07-2020	B.11	0.0					Usher placements: B.11(1/1)	4.1.3	v1.17
hCov-19/mink/Netherlands/NB-EMC-19-19/05-07-2020	B.11	0.0					Usher placements: B.11(1/1)	4.1.3	v1.17
hCov-19/mink/Netherlands/NB-EMC-19-9/05-07-2020	B.11	0.0					Usher placements: B.11(1/1)	4.1.3	v1.17
hCov-19/mink/Netherlands/NB-EMC-2-13/27-04-2020	B.11	0.0					Usher placements: B.11(1/1)	4.1.3	v1.17
hCov-19/mink/Netherlands/NB-EMC-2-19/27-04-2020	B.11	0.0					Usher placements: B.11(1/1)	4.1.3	v1.17
hCov-19/mink/Netherlands/NB-EMC-2-2/27-04-2020	B.11	0.0					Usher placements: B.11(1/1)	4.1.3	v1.17
hCov-19/mink/Netherlands/NB-EMC-2-3/27-04-2020	B.11	0.0					Usher placements: B.11(1/1)	4.1.3	v1.17
hCov-19/mink/Netherlands/NB-EMC-2-6/27-04-2020	B.11	0.0					Usher placements: B.11(1/1)	4.1.3	v1.17
hCov-19/mink/Netherlands/NB-EMC-2-7/27-04-2020	B.11	0.0					Usher placements: B.11(1/1)	4.1.3	v1.17
hCov-19/mink/Netherlands/NB-EMC-2-8/27-04-2020	B.11	0.0					Usher placements: B.11(1/1)	4.1.3	v1.17
hCov-19/mink/Netherlands/NB-EMC-25-11/26-07-2020	B.11	0.0					Usher placements: B.11(1/1)	4.1.3	v1.17
hCov-19/mink/Netherlands/NB-EMC-25-12/26-07-2020	B.11	0.0					Usher placements: B.11(1/1)	4.1.3	v1.17
hCov-19/mink/Netherlands/NB-EMC-28-2/08-08-2020	B.11	0.0					Usher placements: B.11(1/1)	4.1.3	v1.17
hCov-19/mink/Netherlands/NB-EMC-28-3/08-08-2020	B.11	0.0					Usher placements: B.11(1/1)	4.1.3	v1.17
hCov-19/mink/Netherlands/NB-EMC-28-6/08-08-2020	B.11	0.0					Usher placements: B.11(1/1)	4.1.3	v1.17
hCov-19/mink/Netherlands/NB-EMC-28-7/08-08-2020	B.11	0.0					Usher placements: B.11(1/1)	4.1.3	v1.17
hCov-19/mink/Netherlands/NB-EMC-28-9/08-08-2020	B.11	0.0					Usher placements: B.11(1/1)	4.1.3	v1.17
hCov-19/mink/Netherlands/NB-EMC-5-13/06-05-2020	B.11	0.0					Usher placements: B.11(1/1)	4.1.3	v1.17
hCov-19/mink/Netherlands/NB-EMC-8-20/06-05-2020	B.11	0.0					Usher placements: B.11(3/3)	4.1.3	v1.17
hCov-19/Netherlands/NB-EMC-265/03-08-2020	B.11	0.0					Usher placements: B.11(1/1)	4.1.3	v1.17
hCov-19/Netherlands/NB-EMC-267/2020	B.11	0.0					Usher placements: B.11(1/1)	4.1.3	v1.17
hCov-19/Netherlands/NB-EMC-268/2020	B.11	0.0					Usher placements: B.11(1/1)	4.1.3	v1.17
hCov-19/Netherlands/NB-EMC-269/2020	B.11	0.0					Usher placements: B.11(1/1)	4.1.3	v1.17
hCov-19/Netherlands/NB-EMC-270/2020	B.11	0.0					Usher placements: B.11(1/1)	4.1.3	v1.17
hCov-19/Netherlands/NB-EMC-271/2020	B.11	0.0					Usher placements: B.11(1/1)	4.1.3	v1.17
